# Supplementary material for: Development and Validation of Risk Prediction Models for Gestational Diabetes Mellitus Using Four Different Methods
Source: Metabolites. 2022 Oct 29;12(11):1040. doi: 10.3390/metabo12111040 (PMC9697464; doi:10.3390/metabo12111040)
Supplement: Supplementary file 1 [file metabolites-12-01040-s001.zip]

Archive with 1 entries (1 files):
- metabolites-1900040-supplementary.pdf
